# Supplementary material for: Selection Maintains Photosynthesis in a Symbiotic Cyanobacterium Despite Redundancy With its Fern Host
Source: Mol Biol Evol. 2025 Aug 6;42(8):msaf181. doi: 10.1093/molbev/msaf181 (PMC12362246; doi:10.1093/molbev/msaf181)
Supplement: msaf181_Supplementary_Data [file msaf181_supplementary_data.zip]

Archive with 2 entries (2 files):
- Supplementary Materials_final.pdf
- Supplementary Tables Second.xlsx
