# Supplementary material for: Selection Maintains Photosynthesis in a Symbiotic Cyanobacterium Despite Redundancy With its Fern Host
Source: Mol Biol Evol. 2025 Aug 6;42(8):msaf181. doi: 10.1093/molbev/msaf181 (PMC12362246; doi:10.1093/molbev/msaf181)
Supplement: msaf181_Supplementary_Data [file msaf181_supplementary_data.zip › Supplementary Tables Second.xlsx]

## Sheet: List of tables
Supplementary Tables	Description
Table S1	ENA Accessions (Project accession PRJEB45214) for host Azolla metagenomes from which T. azollae MAGs were assembled and NCBI accessions for free-livng Nostocales and outgroup Gloeobacter genomes. Matches abbreviations used in the manuscript to full strain names. Colors indicate lifestyle (facultative symbiont, obligate symbiont, free-living).
Table S2	Completeness and contamination of T. azollae genomes and MAGs, as calculated by checkM on KBase using 579 marker genes from 82 Cyanobacteria genomes.
Table S3	Genome statistics: "Gene(s)" refers only to intact genes. Colors correspond to the clades in figure 1.
Table S4	Percentage of orthogroups with each result from hyphy RELAX using different ingroups and different significance cut-offs
Table S5	List of genes that are core to the free-living Nostocales, but not core to the T. azollae, meaning that at least one T. azollae genomes lacks any intact copies. Genes defined by 4-letter gene names and KEGG KOs as assigned by eggnog-mapper online. Also, minimum times for loss of functional gene copies in T. azollae using parsimony for the fewest gene loss events (treating pseudogenes as equal to …

## Sheet: Table S1
ENA Accessions (Project accession PRJEB45214) for host Azolla metagenomes from which T. azollae MAGs were assembled
Metagenome ENA Accession	IRRI2 accession	Manuscript abbreviation	Clade	Symbiotic?	Citation
CAJSYP010000000	Azolla nilotica 5001	Nilotica5001	T. azollae	Obligate symbiont (Azolla)	Brouwer, Paul, et al. “Metabolic Adaptation, a Specialized Leaf Organ Structure and Vascular Responses to Diurnal N2 Fixation by Nostoc Azollae Sustain the Astonishing Productivity of Azolla Ferns without Nitrogen Fertilizer.” Frontiers in Plant Science, vol. 8, Mar. 2017. DOI.org (Crossref), https://doi.org/10.3389/fpls.2017.00442.
CAJSZD010000000	Azolla caroliniana 3017	Caroliniana3017	T. azollae	Obligate symbiont (Azolla)	Brouwer, Paul, et al. “Metabolic Adaptation, a Specialized Leaf Organ Structure and Vascular Responses to Diurnal N2 Fixation by Nostoc Azollae Sustain the Astonishing Productivity of Azolla Ferns without Nitrogen Fertilizer.” Frontiers in Plant Science, vol. 8, Mar. 2017. DOI.org (Crossref), https://doi.org/10.3389/fpls.2017.00442.
CAJSZE010000000	Azolla rubra isolate IRRI 6502	Rubra6502	T. azollae	Obligate symbiont (Azolla)	Brouwer, Paul, et al. “Metabolic Adaptation, a Specialized Leaf Organ Structure and Vascular Responses to Diurnal N2 Fixation by Nostoc Azollae Sustain the Astonishing Productivity of Azolla Ferns without Nitrogen Fertilizer.” Frontiers in Plant Science, vol. 8, Mar. 2017. DOI.org (Crossref), https://doi.org/10.3389/fpls.2017.00442.
CAJTAD010000000	Azolla microphylla isolate IRRI 4021	Microphylla4021	T. azollae	Obligate symbiont (Azolla)	Brouwer, Paul, et al. “Metabolic Adaptation, a Specialized Leaf Organ Structure and Vascular Responses to Diurnal N2 Fixation by Nostoc Azollae Sustain the Astonishing Productivity of Azolla Ferns without Nitrogen Fertilizer.” Frontiers in Plant Science, vol. 8, Mar. 2017. DOI.org (Crossref), https://doi.org/10.3389/fpls.2017.00442.
CAJTAI010000000	Azolla mexicana isolate IRRI 2001	Mexicana2001	T. azollae	Obligate symbiont (Azolla)	Brouwer, Paul, et al. “Metabolic Adaptation, a Specialized Leaf Organ Structure and Vascular Responses to Diurnal N2 Fixation by Nostoc Azollae Sustain the Astonishing Productivity of Azolla Ferns without Nitrogen Fertilizer.” Frontiers in Plant Science, vol. 8, Mar. 2017. DOI.org (Crossref), https://doi.org/10.3389/fpls.2017.00442.
CAJTBH020000000	Azolla filiculoides	FliiculoidesGal	T. azollae	Obligate symbiont (Azolla)	Brouwer, Paul, et al. “Metabolic Adaptation, a Specialized Leaf Organ Structure and Vascular Responses to Diurnal N2 Fixation by Nostoc Azollae Sustain the Astonishing Productivity of Azolla Ferns without Nitrogen Fertilizer.” Frontiers in Plant Science, vol. 8, Mar. 2017. DOI.org (Crossref), https://doi.org/10.3389/fpls.2017.00442.
CAJTBM010000000	Azolla caroliniana isolate IRRI 3004	Caroliniana3004	T. azollae	Obligate symbiont (Azolla)	Brouwer, Paul, et al. “Metabolic Adaptation, a Specialized Leaf Organ Structure and Vascular Responses to Diurnal N2 Fixation by Nostoc Azollae Sustain the Astonishing Productivity of Azolla Ferns without Nitrogen Fertilizer.” Frontiers in Plant Science, vol. 8, Mar. 2017. DOI.org (Crossref), https://doi.org/10.3389/fpls.2017.00442.
NCBI Accessions
NCBI Accession	NCBI name	Manuscript abbreviation	Clade	Symbiotic?	Citation
GCF_000196515.1	'Nostoc azollae' 0708	NosAzo0708	T. azollae	Obligate symbiont (Azolla)	Brouwer, Paul, et al. “Metabolic Adaptation, a Specialized Leaf Organ Structure and Vascular Responses to Diurnal N2 Fixation by Nostoc Azollae Sustain the Astonishing Productivity of Azolla Ferns without Nitrogen Fertilizer.” Frontiers in Plant Science, vol. 8, Mar. 2017. DOI.org (Crossref), https://doi.org/10.3389/fpls.2017.00442.
GCF_009873495.1	Nostoc sp. ATCC 53789	NosSpATCC53789	SC	Facultative symbiont (lichen)	Oksanen, Ilona, et al. “Discovery of Rare and Highly Toxic Microcystins from Lichen-Associated Cyanobacterium Nostoc Sp. Strain IO-102-I.” Applied and Environmental Microbiology, vol. 70, no. 10, Oct. 2004, pp. 5756–63. DOI.org (Crossref), https://doi.org/10.1128/AEM.70.10.5756-5763.2004.
GCF_013393925.1	Nostoc sp. C057	NosSpC057	SC	Facultative symbiont (hornwort)	Nelson, Jessica M., et al. “Complete Genomes of Symbiotic Cyanobacteria Clarify the Evolution of Vanadium-Nitrogenase.” Genome Biology and Evolution, edited by Howard Ochman, vol. 11, no. 7, July 2019, pp. 1959–64. DOI.org (Crossref), https://doi.org/10.1093/gbe/evz137.
GCF_013343235.1	Nostoc sp. TCL240-02	NosSpTCL24002	SC	Facultative symbiont (hornwort)	Effendi, D.B., Sakamoto, T., Ohtani, S. et al. Possible involvement of extracellular polymeric substrates of Antarctic cyanobacterium Nostoc sp. strain SO-36 in adaptation to harsh environments. J Plant Res 135, 771–784 (2022). https://doi.org/10.1007/s10265-022-01411-x
GCF_013393905.1	Nostoc sp. C052	NosSpC052	SC	Facultative symbiont (liverwort)	Bustos-Diaz, Edder D., et al. “Phylometagenomics of Cycad Coralloid Roots Reveals Shared Symbiotic Signals.” Microbial Genomics, vol. 10, no. 3, Mar. 2024. DOI.org (Crossref), https://doi.org/10.1099/mgen.0.001207.
GCF_023734775.1	Nostoc cf. commune SO-36	NosCfComSO36	SC	Facultative symbiont (moss)	Effendi, D.B., Sakamoto, T., Ohtani, S. et al. Possible involvement of extracellular polymeric substrates of Antarctic cyanobacterium Nostoc sp. strain SO-36 in adaptation to harsh environments. J Plant Res 135, 771–784 (2022). https://doi.org/10.1007/s10265-022-01411-x
GCF_009372195.1	Nostoc sphaeroides CCNUC1	NosSphCCNUC1	SC	Free-living (rice paddy)	Chen, Zhen, et al. “Genomic and Transcriptomic Insights into the Habitat Adaptation of the Diazotrophic Paddy‐field Cyanobacterium Nostoc Sphaeroides.” Environmental Microbiology, vol. 23, no. 10, Oct. 2021, pp. 5802–22. DOI.org (Crossref), https://doi.org/10.1111/1462-2920.15521.
GCF_014023275.1	Nostoc edaphicum CCNP1411	NosEdaCCNP1411	SC	Free-living marine	Fidor, Anna, et al. “Nostoc Edaphicum CCNP1411 from the Baltic Sea—A New Producer of Nostocyclopeptides.” Marine Drugs, vol. 18, no. 9, Aug. 2020, p. 442. DOI.org (Crossref), https://doi.org/10.3390/md18090442.
GCF_002813575.1	Nostoc flagelliforme CCNUN1	NosFlaCCNUN1	SC	Free-living terrestrial (desert)	Shang, Jin‐Long, et al. “Genomic and Transcriptomic Insights into the Survival of the Subaerial Cyanobacterium Nostoc Flagelliforme in Arid and Exposed Habitats.” Environmental Microbiology, vol. 21, no. 2, Feb. 2019, pp. 845–63. DOI.org (Crossref), https://doi.org/10.1111/1462-2920.14521.
GCF_003443655.1	Nostoc sphaeroides strain Kutzing En	NosSphSKE	SC	Free-living	Hu, Jingjing, et al. “Pilot-Scale Production of Selenium-Enriched Nostoc Sphaeroides Colonies and Polysaccharides Using Two-Phase Cultivation Strategy.” Bioresource Technology, vol. 417, Feb. 2025, p. 131851. DOI.org (Crossref), https://doi.org/10.1016/j.biortech.2024.131851.
GCF_002949735.1	Nostoc sp. 'Peltigera membranacea cyanobiont' N6	NosSpPelMemCN6	SC	Facultative symbiont (lichen)	Kampa, Annette, et al. “Metagenomic Natural Product Discovery in Lichen Provides Evidence for a Family of Biosynthetic Pathways in Diverse Symbioses.” Proceedings of the National Academy of Sciences, vol. 110, no. 33, Aug. 2013. DOI.org (Crossref), https://doi.org/10.1073/pnas.1305867110.
GCF_002949795.1	Nostoc sp. 'Lobaria pulmonaria (5183) cyanobiont' strain 5183	NosSpLobPul5183	SC	Facultative symbiont (lichen)	Gagunashvili, Andrey N., and Ólafur S. Andrésson. “Distinctive Characters of Nostoc Genomes in Cyanolichens.” BMC Genomics, vol. 19, no. 1, Dec. 2018, p. 434. DOI.org (Crossref), https://doi.org/10.1186/s12864-018-4743-5.
GCF_028623165.1	Nostoc sp. UHCC 0926	NosSpUHCC0926	SC	Facultative symbiont (lichen)	Arsın, Sıla, et al. “A Plastic Biosynthetic Pathway for the Production of Structurally Distinct Microbial Sunscreens.” ACS Chemical Biology, vol. 18, no. 9, Sept. 2023, pp. 1959–67. DOI.org (Crossref), https://doi.org/10.1021/acschembio.3c00112.
GCF_025677855.1	Tolypothrix sp. PCC 7601	TolSpPCC7601	SB	Free-living (freshwater)	Bozan, Mahir, et al. “Whole-Genome Sequence of the Filamentous Diazotrophic Cyanobacterium Tolypothrix Sp. PCC 7712 and Its Comparison with Non-Diazotrophic Tolypothrix Sp. PCC 7601.” Frontiers in Microbiology, vol. 13, Nov. 2022, p. 1042437. DOI.org (Crossref), https://doi.org/10.3389/fmicb.2022.1042437.
GCF_011769525.1	Tolypothrix sp. PCC 7910	TolSpPCC7910	SB	Free-living (hypersaline lake)	Catalogue of Microorganisms of the Biological Resource Center of Institut Pasteur (https://catalogue-crbip.pasteur.fr/recherche_catalogue.xhtml)
GCF_025860405.1	Tolypothrix sp. PCC 7712	TolSpPCC7712	SB	Free-living (soil)	Bozan, Mahir, et al. “Whole-Genome Sequence of the Filamentous Diazotrophic Cyanobacterium Tolypothrix Sp. PCC 7712 and Its Comparison with Non-Diazotrophic Tolypothrix Sp. PCC 7601.” Frontiers in Microbiology, vol. 13, Nov. 2022, p. 1042437. DOI.org (Crossref), https://doi.org/10.3389/fmicb.2022.1042437.
GCF_002368175.1	Calothrix sp. NIES-2098 DNA	CalSpNIES2098	SB	Unclear	NA
GCF_000316575.1	Calothrix sp. PCC 7507	CalSpPCC7507	SB	Unclear (isolated from sphagnum bog)	Catalogue of Microorganisms of the Biological Resource Center of Institut Pasteur (https://catalogue-crbip.pasteur.fr/recherche_catalogue.xhtml); Höckelmann, Claudia, et al. “Sesquiterpenes of the Geosmin-Producing Cyanobacterium Calothrix PCC 7507 and Their Toxicity to Invertebrates.” Zeitschrift Für Naturforschung C, vol. 64, no. 1–2, June 2009, pp. 49–55. www.degruyterbrill.com, https://doi.or…
GCF_013393945.1	Nostoc sp. TCL26-01	NosSpTCL2601	SA	Facultative symbiont (hornwort)	Nelson, Jessica M., et al. “Complete Genomes of Symbiotic Cyanobacteria Clarify the Evolution of Vanadium-Nitrogenase.” Genome Biology and Evolution, edited by Howard Ochman, vol. 11, no. 7, July 2019, pp. 1959–64. DOI.org (Crossref), https://doi.org/10.1093/gbe/evz137.
GCF_000316625.1	Nostoc sp. PCC 7107	NosSpPCC7107	SA	Free-living	(As ATCC 29150) Thiel, T. “Characterization of Genes for an Alternative Nitrogenase in the Cyanobacterium Anabaena Variabilis.” Journal of Bacteriology, vol. 175, no. 19, Oct. 1993, pp. 6276–86. DOI.org (Crossref), https://doi.org/10.1128/jb.175.19.6276-6286.1993.
GCF_009498015.1	Anabaena sp. YBS01	AnaSpYBS01	SA	Free-living	Pratte, Brenda S., and Teresa Thiel. “Comparative Genomic Insights into Culturable Symbiotic Cyanobacteria from the Water Fern Azolla.” Microbial Genomics, vol. 7, no. 6, Mar. 2021. DOI.org (Crossref), https://doi.org/10.1099/mgen.0.000595.
GCF_003054475.1	Nodularia spumigena UHCC 0039	NodSpuUHCC0039	SA	Free-living (brackish water)	Teikari, Jonna E., et al. “Comparative Genomics of the Baltic Sea Toxic Cyanobacteria Nodularia Spumigena UHCC 0039 and Its Response to Varying Salinity.” Frontiers in Microbiology, vol. 9, Mar. 2018, p. 356. DOI.org (Crossref), https://doi.org/10.3389/fmicb.2018.00356.
GCF_022063185.1	Nostoc sp. UHCC 0870	NosSpUHCC0870	SA	Free-living (brackish water)	Heinilä, L. M. P., et al. “Discovery of Varlaxins, New Aeruginosin-Type Inhibitors of Human Trypsins.” Organic & Biomolecular Chemistry, vol. 20, no. 13, Mar. 2022, pp. 2681–92. pubs.rsc.org, https://doi.org/10.1039/D1OB02454J.
GCF_000316645.1	Nostoc sp. PCC 7524	NosSpPCC7524	SA	Free-living (freshwater)	Catalogue of Microorganisms of the Biological Resource Center of Institut Pasteur (https://catalogue-crbip.pasteur.fr/recherche_catalogue.xhtml)
GCF_009856605.1	Trichormus variabilis 0441	TriVar0441	SA	Free-living (freshwater)	Petronijevic, Tamara, et al. “The Influence of Microcystin-LR and Microcystin-LR-Producing Trichormus Variabilis (Cyanobacteria) on Green Microalgae in Laboratory Conditions.” Proceedings of the Bulgarian Academy of Sciences, vol. 77, no. 6, June 2024. DOI.org (Crossref), https://doi.org/10.7546/CRABS.2024.06.07.
GCF_017164015.1	Nostoc sp. UHCC 0702	NosSpUHCC0702	SA	Free-living (freshwater)	Heinilä, Lassi Matti Petteri, et al. “The Structure and Biosynthesis of Heinamides A1–A3 and B1–B5, Antifungal Members of the Laxaphycin Lipopeptide Family.” Organic & Biomolecular Chemistry, vol. 19, no. 25, June 2021, pp. 5577–88. pubs.rsc.org, https://doi.org/10.1039/D1OB00772F.
GCF_022376295.1	Nodularia sphaerocarpa UHCC 0038	NodSphUHCC0038	SA	Free-living (marine)	Šulčius, Sigitas, et al. “Cyanophage Lysis of the Cyanobacterium Nodularia spumigena Affects the Variability and Fitness of the Host‐Associated Microbiome.” Environmental Microbiology, vol. 27, no. 4, Apr. 2025, p. e70042. DOI.org (Crossref), https://doi.org/10.1111/1462-2920.70042.; D’Agostino, Paul M. “Highlights of Biosynthetic Enzymes and Natural Products from Symbiotic Cyanobacteria.” Natura…
GCF_002896875.1	Nostoc sp. CENA543	NosSpCENA543	SA	Free-living (saline-alkaline lake)	Jokela, Jouni, et al. “Production of High Amounts of Hepatotoxin Nodularin and New Protease Inhibitors Pseudospumigins by the Brazilian Benthic Nostoc Sp. CENA543.” Frontiers in Microbiology, vol. 8, Oct. 2017, p. 1963. DOI.org (Crossref), https://doi.org/10.3389/fmicb.2017.01963.
GCF_001548375.1	Nostoc sp. NIES-3756	NosSpN3756	SA	Free-living (soil)	Hirose, Yuu, et al. “Complete Genome Sequence of Cyanobacterium Nostoc Sp. NIES-3756, a Potentially Useful Strain for Phytochrome-Based Bioengineering.” Journal of Biotechnology, vol. 218, Jan. 2016, pp. 51–52. DOI.org (Crossref), https://doi.org/10.1016/j.jbiotec.2015.12.002.
GCF_019976755.1	Nostoc sp. MS1	NosSpMS1	SA	Unclear
GCF_003367075.2	Cylindrospermopsis raciborskii Cr2010	CylRacCr2010	PB	Free-living (freshwater)	Martin, Robbie M., et al. “Cylindrospermopsis Raciborskii Virus and Host: Genomic Characterization and Ecological Relevance.” Environmental Microbiology, vol. 21, no. 6, June 2019, pp. 1942–56. DOI.org (Crossref), https://doi.org/10.1111/1462-2920.14425.
GCF_014489415.1	Cylindrospermopsis curvispora GIHE-G1	CylCurGIHEG1	PB	Free-living (freshwater)	Jeong, Ju-Yong, et al. “Complete Genome and Plasmid Sequences of Raphidiopsis Curvispora Strain GIHE-G1, Isolated from a Drinking Water Reservoir in South Korea.” Microbiology Resource Announcements, edited by Julie C. Dunning Hotopp, vol. 9, no. 47, Nov. 2020, pp. e01060-20. DOI.org (Crossref), https://doi.org/10.1128/MRA.01060-20.
GCF_018139025.1	Cylindrospermopsis raciborskii N8	CylRacN8	PB	Free-living (freshwater)	Lei, Lamei, et al. “Nutrient Regulation of Relative Dominance of Cylindrospermopsin-Producing and Non-Cylindrospermopsin-Producing Raphidiopsis Raciborskii.” Frontiers in Microbiology, vol. 12, Nov. 2021, p. 793544. DOI.org (Crossref), https://doi.org/10.3389/fmicb.2021.793544.
GCF_021650815.1	Cylindrospermopsis raciborskii KLL07	CylRacKLL07	PB	Free-living (freshwater)	Alster, Alla, et al. “Morphology and Phylogeny of a Non-Toxic Invasive Cylindrospermopsis Raciborskii from a Mediterranean Lake.” Hydrobiologia, vol. 639, no. 1, Feb. 2010, pp. 115–28. DOI.org (Crossref), https://doi.org/10.1007/s10750-009-0044-y.
GCF_000317695.1	Anabaena cylindrica PCC 7122	AnaCylPCC7122	Parent	Free-living	Catalogue of Microorganisms of the Biological Resource Center of Institut Pasteur (https://catalogue-crbip.pasteur.fr/recherche_catalogue.xhtml)
GCF_019056575.1	Richelia sinica FACHB-800 strain FACHB 800	RicSinFACHB800	Parent	Free-living (freshwater)	Manjumol, C. C., et al. “Occurrence of Diatom – Diazotrophic Association in the Coastal Surface Waters of South Andaman, India.” Symbiosis, vol. 76, no. 3, Nov. 2018, pp. 293–302. DOI.org (Crossref), https://doi.org/10.1007/s13199-018-0559-y.
GCF_008121535.1	Dolichospermum sp. UHCC 0315A	DolSpU0315A	PA	Free-living (fresh and brackish water)	Teikari, Jonna E., et al. “Insight into the Genome and Brackish Water Adaptation Strategies of Toxic and Bloom-Forming Baltic Sea Dolichospermum Sp. UHCC 0315.” Scientific Reports, vol. 9, no. 1, Mar. 2019, p. 4888. DOI.org (Crossref), https://doi.org/10.1038/s41598-019-40883-1.
GCF_000312705.1	Anabaena sp. 90	AnaSp90	PA	Free-living (freshwater)	Wang, Hao, et al. “Genome-Derived Insights into the Biology of the Hepatotoxic Bloom-Forming Cyanobacterium Anabaena Sp. Strain 90.” BMC Genomics, vol. 13, no. 1, Dec. 2012, p. 613. DOI.org (Crossref), https://doi.org/10.1186/1471-2164-13-613.
GCF_001277295.1	Anabaena sp. WA102 isolate 1	AnaSpWA102I1	PA	Free-living (freshwater)	Brown, Nathan M., et al. “Structural and Functional Analysis of the Finished Genome of the Recently Isolated Toxic Anabaena Sp. WA102.” BMC Genomics, vol. 17, no. 1, Dec. 2016, p. 457. DOI.org (Crossref), https://doi.org/10.1186/s12864-016-2738-7.
GCF_012516395.1	Dolichospermum flos-aquae CCAP 1403/13F	DolFloCCAP	PA	Free-living (freshwater)	Culture Collection of Algae and Protozoa (https://www.ccap.ac.uk/index.php/about-us/); Wang, Siyang, et al. “Mutual Dependence of Nitrogen and Phosphorus as Key Nutrient Elements: One Facilitates Dolichospermum Flos-Aquae to Overcome the Limitations of the Other.” Environmental Science & Technology, vol. 52, no. 10, May 2018, pp. 5653–61. DOI.org (Crossref), https://doi.org/10.1021/acs.est.7b0499…
GCF_024584745.1	Dolichospermum heterosporum TAC447 strain NIES-1697	DolHetNIES1697	PA	Unclear	Phan, Chin-Soon, et al. “Nostosin G and Spiroidesin B from the Cyanobacterium Dolichospermum Sp. NIES-1697.” Journal of Natural Products, vol. 85, no. 8, Aug. 2022, pp. 2000–05. DOI.org (Crossref), https://doi.org/10.1021/acs.jnatprod.2c00382.
GCF_000316665.1	Rivularia sp. PCC 7116	RivSpPCC7116	Outgroup	Not included in analysis	NA
GCF_000317435.1	Calothrix sp. PCC 6303	CalSpPCC6303	Outgroup	Not included in analysis	NA
GCF_000734895.2	Calothrix sp. 336/3	CalSp3363	Outgroup	Not included in analysis	NA
GCF_001548455.1	Fischerella sp. NIES-3754	FisSpNIES3754	Outgroup	Not included in analysis	NA
GCF_002368395.1	Calothrix sp. NIES-3974	CalSpNIES3974	Outgroup	Not included in analysis	NA
GCF_002368455.1	Calothrix sp. NIES-4071 DNA	CalSpNIES4071	Outgroup	Not included in analysis	NA
GCF_019977735.1	Calothrix sp. PCC 7716	CalSpPCC7716	Outgroup	Not included in analysis	NA
GCF_000484535.1	Gloeobacter kilaueensis JS1	GloKilJS1	Gloeobacter	Not included in analysis	NA
GCF_021018745.1	Gloeobacter morelensis MG652769	GloMorMG652769	Gloeobacter	Not included in analysis	NA

## Sheet: Table S2
Assembly	Completeness (%)	Contamination (%)	Contigs
NostocAzollae0708	98.89	0	3
Nilotica5001	98.11	0	264
Microphylla4021	99	0.22	336
Mexicana2001	99	0.22	341
Filiculoides	97.89	0	353
Carolina3017	98.33	0	356
Carolina3004	98.11	0	358
Rubra6502	98.33	0.22	368
Completeness and contamination calculated by checkM on KBase using 579 marker genes from 82 Cyanobacteria genomes.

## Sheet: Table S3
Genome	GC%	Genome Size (Mbp)	Genes (Intact)	Pseudogenes	Total Length Genes (Mbp)	Coding Density (%)	Genome Length per Gene (bp)	Mean Length Genes (bp)
AnaSp90	38.0965	5.30567	4505	569	4.14872	78.1939	1177.73	920.913
DolFloCCAP	38.1475	5.22068	4385	673	3.97843	76.2051	1190.58	907.281
DolSpU0315A	38.1584	5.64202	4695	628	4.32081	76.5827	1201.71	920.3
NosAzo0708	38.3737	5.48614	3732	2997	2.8859	52.6034	1470.03	773.285
AnaSpWA102I1	38.3771	5.78203	4859	593	4.32109	74.733	1189.96	889.296
Nilotica5001	38.4106	4.77231	3360	2237	2.72318	57.062	1420.33	810.47
FiliculoidesGal	38.469	4.79473	3352	2135	2.74867	57.3269	1430.41	820.01
DolHetNIES1697	38.5239	5.83338	4871	601	4.27648	73.3105	1197.57	877.946
Rubra6502	38.5267	4.70044	3270	2102	2.70276	57.5002	1437.44	826.533
Caroliniana3017	38.6284	4.7206	3278	2104	2.72481	57.7217	1440.09	831.243
Caroliniana3004	38.638	4.70163	3274	2076	2.7218	57.8906	1436.05	831.338
Mexicana2001	38.7024	4.86937	3390	2246	2.78001	57.0917	1436.39	820.061
Microphylla4021	38.7385	4.84508	3395	2216	2.76959	57.1629	1427.12	815.784
AnaCylPCC7122	38.7906	7.06328	5779	497	5.51348	78.0583	1222.23	954.055
RicSinFACHB800	39.7319	5.72949	4560	275	4.58171	79.9671	1256.47	1004.76
CylCurGIHEG1	40.0876	4.05721	3336	301	3.35009	82.5712	1216.19	1004.22
CylRacN8	40.1275	3.85717	3245	269	3.22744	83.6736	1188.65	994.587
CylRacKLL07	40.1819	3.80818	3186	242	3.21172	84.3374	1195.29	1008.07
CylRacCr2010	40.2295	3.75785	3167	307	3.10421	82.6061	1186.56	980.173
NosSpPCC7107	40.3578	6.32982	5222	306	5.07221	80.132	1212.15	971.316
NosSpMS1	40.5357	7.90115	6484	567	6.20434	78.5246	1218.56	956.87
NosSpN3756	40.5779	6.98757	5721	326	5.61414	80.3446	1221.39	981.321
TolSpPCC7910	40.5868	8.76153	6671	470	6.73757	76.8994	1313.38	1009.98
TolSpPCC7601	40.7315	10.1284	7704	722	7.67352	75.7621	1314.7	996.043
TolSpPCC7712	40.7382	10.1159	7722	604	7.79114	77.0188	1310.01	1008.95
NosSpCENA543	40.8414	7.20764	5854	255	5.77402	80.1097	1231.23	986.337
NosSpUHCC0870	40.9778	7.17224	5763	529	5.64439	78.6977	1244.53	979.419
NosSpTCL2601	41.0557	7.38768	6080	354	5.84769	79.1547	1215.08	961.792
CalSpNIES2098	41.1844	8.87863	7080	369	7.08232	79.7682	1254.04	1000.33
NodSpuUHCC0039	41.233	5.38661	4369	400	4.2009	77.9878	1232.92	961.524
NodSphUHCC0038	41.2658	5.45167	4380	232	4.33922	79.5943	1244.67	990.69
NosSpTCL24002	41.2865	7.88725	6274	769	6.054	76.7568	1257.13	964.935
NosSphCCNUC1	41.3407	9.51639	7718	1254	6.94677	72.9979	1233.01	900.073
NosCfComSO36	41.3552	7.40826	5589	1465	4.85563	65.5434	1325.51	868.783
NosSpPelMemCN6	41.3868	8.89859	7044	736	6.86508	77.1479	1263.29	974.599
TriVar0441	41.4022	7.09601	5727	271	5.7564	81.1216	1239.05	1005.13
NosSpATCC53789	41.4116	8.65373	6788	667	6.68536	77.254	1274.86	984.879
AnaSpYBS01	41.4332	7.0132	5634	333	5.63541	80.3543	1244.8	1000.25
NosSpC057	41.448	9.23445	7333	964	6.93443	75.093	1259.3	945.647
NosSpC052	41.4998	9.87983	7756	854	7.60888	77.0143	1273.83	981.032
NosSpPCC7524	41.5311	6.71887	5339	323	5.29771	78.8482	1258.45	992.266
NosEdaCCNP1411	41.5905	8.31632	6441	827	6.33902	76.2239	1291.15	984.167
NosSphSKE	41.607	6.68449	5492	676	4.88122	73.023	1217.13	888.787
NosSpLobPul5183	41.6115	7.33991	5921	856	5.53391	75.3949	1239.64	934.625
NosSpUHCC0702	41.6255	8.5874	6800	622	6.42364	74.8031	1262.85	944.653
NosFlaCCNUN1	41.8698	10.2312	8296	1815	7.16701	70.0503	1233.27	863.911
NosSpUHCC0926	42.232	8.31416	6584	981	6.14405	73.8987	1262.78	933.18
CalSpPCC7507	42.2472	7.02322	5850	390	5.47825	78.0021	1200.55	936.453
"Gene(s)" refers only to intact genes.
Colors correspond to the clades in figure 1.

## Sheet: Table S4
Percentage of orthogroups with each result from hyphy RELAX using different ingroups and different significance thresholds
Ingroup (# orthogroups analyzed)	T. azollae (2812)	PA (3257)	PB (2424)	SA (5748)	SB (4716)	SC (5929)
corrected p ≤ 0.1
relaxation	0.664651	0.0752226	0.0622937	0.0274878	0.0139949	0.304436
not_significant	0.316501	0.883328	0.923267	0.810717	0.883588	0.651037
intensification	0.0188478	0.0414492	0.0144389	0.161795	0.102417	0.0445269
corrected p ≤ 0.01
relaxation	0.41963	0.0221062	0.0173267	0.00869868	0.00445293	0.161747
not_significant	0.572191	0.973902	0.981023	0.933716	0.962892	0.821892
intensification	0.00817923	0.0039914	0.00165017	0.0575852	0.0326548	0.0163603
corrected p ≤ 0.001
relaxation	0.265647	0.0116672	0.00371287	0.00400139	0.00148431	0.0927644
not_significant	0.731863	0.987105	0.996287	0.967467	0.987489	0.90032
intensification	0.00248933	0.00122812	0	0.0285317	0.0110263	0.00691516

## Sheet: Table S5
Gene name	Intact	Absent	Pseudogene	Minimum number of gene loss events	Dates of minimum gene loss events	Function	Notes
By gene name:
sixA			All	1	50-90Ma	Not totally known, but highly conserved across many bacteria including cyanobacteria (Schulte and Goulian, 2023, ASM; Schulte et al, 2021, JBE; )
rpoZ	Nilotica5001		All but Nilotica5001	1	16-50Ma	DNA-dependent RNA polymerase (RNAP) (Wei et al, 2023, Frontiers in Microbiology)	Not confident in pseudo call. All 7 pseudogenes are identical. Last ~half of Nilotica ORF is also the end of the pseudogene ORFs.
radC			All	1	50-90Ma	DNA repair
nifJ (ko:K03737)			All	1	50-90Ma	Required when Fe is limited (Bauer et al, 1993, PNAS)
moaE	All but Nilotica5001		Nilotica5001	1	<50Ma	Involved in MoCo biosynthesis (Mendel and Liemkühler, 2015, JBIC)
moaC			All	1	50-90Ma	moaBC are part of the molybdenum cofactor (MoCo) that is present across bacteria, including the large majority of cyanobacteria (Zhang and Gladyshev, 2008, J. Mol. Biol.). MoCo is needed for nitrate reduction (Ringel et al, 2013, J Biol Chem; Rubio et al, 1998, J. of Bacteriology). Leihmkuhler, 2020, Environmental Microbiology describe the specific roles of moaB/C. Ran et al, 2010 suggest that T.…
moaB			All	1	50-90Ma	moaBC are part of the molybdenum cofactor (MoCo) that is present across bacteria, including the large majority of cyanobacteria (Zhang and Gladyshev, 2008, J. Mol. Biol.). MoCo is needed for nitrate reduction (Ringel et al, 2013, J Biol Chem; Rubio et al, 1998, J. of Bacteriology). Leihmkuhler, 2020, Environmental Microbiology describe the specific roles of moaB/C. Ran et al, 2010 suggest that T.…
melB/glcH			All	1	50-90Ma	Sugar uptake in cyanobacteria! Specifically Glucose! It is in every sequenced cyano genome according to Moreno-Cabezuelo et al, 2019, PeerJ. M-C, 2019, PeerJ also suggests that there could be some unknown purpose considering that it has been retained across cyano diversity. Its loss is also noted by Ran et al, 2010.
glsA			All	1	50-90Ma	Noted in fig 6 of Ran et al, 2010, although not mentioned in the text. Zhou et al, 2008, FEMS Microbiology Letters investigates the importance of 2 glutaminase in 7120. Central carbon metabolism but also has to do with N.
GAP		All but Nilotica5001,NosAzo0708	Nilotica5001,NosAzo0708	1	50-90Ma	Ran et al, 2010, fig 6 indicates that there is a functional counterpart to a pseudogene. Involved in carbon fixation and maybe lots of other stuff including central carbon metabolism (KEGG K00134; Simkin et al, 2023, Plant Physiology)
exoD	NosAzo0708,Caroliniana3004,Caroliniana3017,Rubra6502,FiliculoidesGal		Mexicana2001, Microphylla4021, Nilotica5001	2	<50Ma, <16Ma	Involved in generating exopolysaccharides (Raghavan et al, 2023, International Journal of Biological Macromolecules; Mittermair et al, 2020, International Journal of Biobased Plastics)
comA/clsAB			All	1	50-90Ma	Disagreement between annotations from eggnog-mapper and blasting the 7122 sequence did not return any helpful annotations.
phoA	Mexicana2001, Microphylla4021,Caroliniana3004,Caroliniana3017		NosAzo0708,Nilotica5001,Rubra6502,FiliculoidesGal	2	<50Ma, <16Ma	Also, phoD is confusing whether it's really core, but that has the same function. Alkaline phosphatase. Used for acquiring phosphorous. Generally conserved across bacteria, but not super conserved within the cyanos? (Lin et al, 2017, J. Appl. Phycology)
By KO:
cheR (ko:K00575)		All		1	50-90Ma	Knockout loses motility and host competency with Blasia liverwort for Nostoc punctiforme ATCC 29133. (Duggan et al, 2013, Symbiosis)
phoD (ko:K01113)		All but Nilotica5001	Nilotica5001	1	50-90Ma	Alkaline phosphatase. Used for acquiring phosphorous. Generally conserved across bacteria, but not super conserved within the cyanos? (Lin et al, 2017, J. Appl. Phycology)	Not confident this should be considered in the core because many of the orthogroups assigned this KO are also assigned to other KO's.
glpQ/ugpQ (ko:K01126)			All	1	50-90Ma	glpQ is secreted while ugpQ is internal. Break down phospholipids to free Pi in soil, including by bacteria (Lidbury et al, 2017, Scientific Reports)
hsdR (K01153)			All	1	50-90Ma	restriction enzyme
hsdS (K01154)		All		1	50-90Ma	restriction enzyme
prtC (ko:K01406)	All but Nilotica5001		Nilotica5001	1	<50Ma	The 4-letter gene name and the ko are not consistent. Using just the ko, this has to do with cationic antimocrobial peptide (CAmP) resistance.	4-letter gene names are inconsistent with the KEGG annotation (prtC), including nucH and prcA
dehH (ko:K01561)	Nilotica5001	Rubra6502,Caroliniana3004,Caroliniana3017	NosAzo0708,FiliculoidesGal,Mexicana2001,Microphylla4021	1	16-50Ma	potentially involved in degrading toxins
ABC sugar transporters ko:K02025/6/7			All	1	50-90Ma	Sugar transport. I think from the gene names on KEGG that these 3 might go together to form one comples, but I am not sure.	Three orthogroups with this annotation are each core to free-living. Each orthogroup is either fully absent or fully pseudogenized in T. az.
phnD (ko:K02044)			All	1	50-90Ma	phosphonate transporter. Phosphonate is a molecule that can be taken up and used for phosphate.
hsdM (ko:K03427)			All	1	50-90Ma	restriction enzyme maybe having something to do with methyl groups.
tolA (ko:K03646)	All but Mexicana2001,NosAzo0708		Mexicana2001,NosAzo0708	2	Recent, Recent	colicin import membrane protein (KEGG) maybe homologous to TonB which was studied in 7120 and maybe has something to do with metal uptake (Schätzle et al, 2021, mSphere)
pat/bar (ko:K03823)			All	1	50-90Ma	phosphinothricin acetyltransferas, in plants it confers resistance to an herbicide
moxR/morR (ko:K03924)			All	1	50-90Ma	ATPase with various functions.
opuA (ko:K05847)		All		1	50-90Ma	Transport protein, potentially for osmoprotectant
clsA_B (ko:K06131)		All		1	50-90Ma	cardiolipin, which is a membrane lipid that may be important for energy transduction in mitochondria (Tan et al, 2012, PNAS)
ko:K07004		Nilotica5001	All but Nilotica5001	1	50-90Ma	Uncharacterized
ko:K07090	NosAzo0708,FiliculoidesGal,Rubra6502,Caroliniana3004,Caroliniana3017		Mexicana2001,Microphylla4021,Nilotica5001	2	<50Ma, <16Ma	Uncharacterized
hutZ/hugZ (K07226)	Nilotica5001		All but Nilotica5001	1	16-50Ma	related to Heme and Fe, including in cyanobacteria (various citations)
parD (K07746)	All but Caroliniana3004,Caroliniana3017		Caroliniana3004,Caroliniana3017	1	<16Ma	toxin/antitoxin, maybe has to do with programmed cell deat hin cyanos (various citations)
tdcF (ko:K09022)	NosAzo0708,FiliculoidesGal,Rubra6502,Caroliniana3004,Caroliniana3017		Mexicana2001,Microphylla4021,Nilotica5001	2	<50Ma, <16Ma	enzyme of unknown activity
yfiQ (ko:K09181)	Caroliniana3004,Caroliniana3017,Mexicana2001,Microphylla4021		NosAzo0708,FiliculoidesGal,Rubra6502,Nilotica5001	2	<50Ma, <16Ma
ko:K09793	All but Nilotica5001		Nilotica5001	1	<50Ma	uncharacterized protein
ko:K10716	Caroliniana3004		All but Caroliniana3004	4	<50Ma, <16Ma, <16Ma, Recent	voltage-gated potassium channel
btuB (ko:K16092)		All		1	50-90Ma	vitamin B12 transporter (KEGG). B12 contains cobalt and is thus called cobalamin sometimes. (Graf et al, 2024, Microb. Cell studied this in 7120)
dndD (ko:K19171)			All	1	50-90Ma	dndCDE DNA phosphorothioation. Purpose unknown. (Pu et al, 2019, Applied and Environmental Microbiology)
dndE (ko:K19172)	Nilotica5001		All but Nilotica5001	1	16-50Ma	dndCDE DNA phosphorothioation. Purpose unknown. (Pu et al, 2019, Applied and Environmental Microbiology)
